# Supplementary material for: Whole-Exome Sequencing Reveals Pathogenic SIRT1 Variant in Brain Arteriovenous Malformation: A Case Report
Source: Genes (Basel). 2022 Sep 21;13(10):1689. doi: 10.3390/genes13101689 (PMC9601721; doi:10.3390/genes13101689)
Supplement: Supplementary file 1 [file genes-13-01689-s001.zip]

Archive with 1 entries (1 files):
- genes-1910021-supplementary.pdf
